# Supplementary material for: IL-21 and IFNα therapy rescues terminally differentiated NK cells and limits SIV reservoir in ART-treated macaques
Source: Nat Commun. 2021 May 17;12:2866. doi: 10.1038/s41467-021-23189-7 (PMC8129202; doi:10.1038/s41467-021-23189-7)
Supplement: Supplementary file 4 — Source Data [file 41467_2021_23189_MOESM4_ESM.xlsx]

## Sheet: Fig. 1b,c
SIV-RNA copies/mL (plasma)
	cytokine-treated									control					PTCs
Days p.i.	172_10	RQm14	143_10	RQb13+	269_10	RBe13	RZn14	ROi15	RUo13	219_03	RHr12+	RYb12	RSp14+	185_11	RNa12+	RPk11
7	173000	327000	244000	517000	708000	745000	110000	939000	127000	122000	706000	724000	784000	284000	135000	120000
14	45200000	1310000	3160000	552000	21400000	1820000	9450000	3100000	5730000	32200000	29200000	10800000	1460000	3010000	3420000	23300000
28	639000	1640000	1960000	385000	4430000	358000	7140000	1450000	294000	2820000	823000	253000	3080000	3470000	63900	963000
35	811000	7790000	1360000	469000	5390000	138000	8460000	1960000	213000	4480000	411000	20100	3250000	6860000	35900	48000
49	1920	19400	747	532	14700	30	20900	6470	497	27200	769	287	2790	815	376	708
63	30	1620	285	84.6	2030	30	2850	1620	30	214	30	60.4	577	589	30	30
77		109	30	30	30	30	118	30	30	421	30	141	68	68	30	267
119		600	130	30	78.4	30	458	80.9	30	310	30	30	30	30	30	30
161		29	15	15	15	40	15	140	40	130	30	30	80	30	30	30
182		50	15	30	15	15	15	130	15	62.2	30	30	50	80	15	30
203		15	15	65	15	30	30	15	15	30	15	15	15	15	15	15
217		15	15	25	15	15	30	15	15	80	15	15	15	15	15	15
260		15	30	15	80	15	50	29	15	15	15	15	15	15	15	15
288		50	15	15	29	15	130	29	15	15	15	15	15	15	15	15
324		29	15	15	15	115	15	15	15	15	15	30	15	15	15	50
331		15	15	15	15	15	15	15	15	15	15	15	15	29	50	15
337		15	15	15	29	15	79	15	15	15	15	15	15	15	15	50
339										29	15	15			15	15
374		15	15	15	15	15	15	15	15	15	15	15	15	15	15	15
383		15	15	15	15	15	80	15	15				15	29
402		15	29	15	15	15	29	15	15				29	50

## Sheet: Fig. 1f
Ig-IFNaVsControl1_7-19-16_DESeq2_results	baseMean	log2FoldChange (INFa/Control1)	lfcSE (INFa/Control1)	stat (INFa/Control1)	pvalue (INFa/Control1)	padj (INFa/Control1)
APOBEC3G	1947.87	0.548843	0.214357	2.56042	0.0104547	0.180485
BST2	2967.37	0.323483	0.179022	1.80695	0.0707705	0.450862
CCL8	813.736	7.99775	1.04331	7.66574	1.77798e-14	3.06067e-11
CHMP5	823.808	1.03856	0.136985	7.58155	3.41445e-14	4.57157e-11
CXCL10	1243.87	3.52715	0.707723	4.9838	6.23487e-07	0.000113834
GBP1	4956.75	1.51058	0.391806	3.85542	0.000115531	0.00804709
GBP2	638.902	0.672867	0.537649	1.2515	0.210752	0.662504
IFI16	5702.79	1.25599	0.188486	6.66355	2.67294e-11	1.51173e-08
IFI27	2019.48	2.81713	0.805819	3.49598	0.000472325	0.0233301
IFI35	2135.94	0.716861	0.236232	3.03457	0.00240882	0.0740666
IFI44	994.049	2.71747	0.453954	5.98621	2.1479e-09	8.3491e-07
IFI6	4346.36	2.09751	0.584826	3.58655	0.000335078	0.0179453
IFIH1	1160.82	2.41781	0.320757	7.53782	4.77904e-14	5.75874e-11
IFIT2	13450.7	5.58881	0.628098	8.89799	5.68675e-19	2.28418e-15
IFIT3	3400.46	4.47588	0.589745	7.58952	3.21094e-14	4.57157e-11
IFIT5	736.796	3.23108	0.322145	10.0299	1.12633e-23	6.78612e-20
IFNG	89.979	-0.0762562	0.33898	-0.224958	0.822012	0.966344
IRF7	1605.1	2.32707	0.395641	5.88178	4.05874e-09	1.32183e-06
ISG15	2172.12	4.91957	0.630056	7.80815	5.80313e-15	1.16546e-11
ISG20	4087.3	1.09903	0.204995	5.36125	8.26463e-08	1.95272e-05
MX1	10519.2	3.5546	0.584625	6.08014	1.20075e-09	4.9893e-07
MX2	5890.65	2.6739	0.359953	7.42848	1.09854e-13	1.2034e-10
OAS1	1503.47	3.66196	0.505114	7.24976	4.17506e-13	3.86996e-10
OAS2	5859.32	2.78107	0.397064	7.00409	2.48602e-12	1.87228e-09
OAS3	2604.3	1.53387	0.302375	5.07273	3.92144e-07	7.87556e-05
OASL	1494.75	3.40872	0.514893	6.62025	3.58592e-11	1.87871e-08
RTP4	103.326	1.71447	0.366891	4.67297	2.96872e-06	0.00042877
SAMHD1	11230.2	0.475107	0.123139	3.8583	0.000114178	0.00799907
SOCS2	313.439	0.326534	0.346748	0.941704	0.346344	0.774439
STAT1	8148.34	0.907174	0.364055	2.49186	0.0127077	0.198095
STAT2	1634.89	0.619238	0.220358	2.81015	0.00495186	0.114529
TRIM5	2037.81	1.26466	0.316733	3.99283	6.52889e-05	0.00521014

## Sheet: Fig. 2h
			Independent Variables													Dependent Variables
RM Code	Treatment	Days p.i.	SIV-RNA copies/10^6 (PBMC)	SIV-RNA copies/10^6 (LN)	SIV-RNA copies/10^6 (RB)	SIV-DNA copies/10^6 (PBMC)	SIV-DNA copies/10^6 (LN)	SIV-DNA copies/10^6 (RB)	log10 SIV-RNA copies/10^6 (PBMC)	log10 SIV-RNA copies/10^6 (LN)	log10 SIV-RNA copies/10^6 (RB)	log10 SIV-DNA copies/10^6 (PBMC)	log10 SIV-DNA copies/10^6 (LN)	log10 SIV-DNA copies/10^6 (RB)	IUPM CD4 (LN)	%HLADR+CD38+ of mem. CD4 (PBMC)	%HLADR+CD38+ of mem. CD4 (RB)	%HLADR+CD38+ of mem. CD4 (LN)	%HLADR+CD38+ of mem. CD8 (PBMC)	%HLADR+CD38+ of mem. CD8 (RB)	%HLADR+CD38+ of mem. CD8 (LN)	% Ki67 of CD4 T-cells (PBMC)	% Ki67 of CD4 T-cells (RB)	% Ki67 of CD4 T-cells (LN)	% Ki67 of CD8 T-cells (PBMC)	% Ki67 of CD8 T-cells (RB)	% Ki67 of CD8 T-cells (LN)	% HLA-E+ CD4+ T-cells of CD45+ cells	% NKG2a/c+ CD8+ T-cells of CD45+ cells	log10 ENV-specific NK cell activity (PBMC)
219_03	control	35	229028	3600000	1700000	11251.8	8500	8300	5.35989	6.5563	6.23045	4.05122	3.92942	3.91908		10.1	5.81	14.6	4.27	8.56	14.3	1.77	11.9	3.78	4.42	17.8	12.9	44.5	3.15	0.979695
RHr12			94822.9	450000	1300000	2912.79	710	1600	4.97691	5.65321	6.11394	3.46431	2.85126	3.20412		6.14	15.4	4.23	4.81	15.3	18.4	11.2	35.7	3.99	4.69	13.6	17.3	55.2	6.73	1.23653
RYb12			39234.9	1500000	8600000	5967.46	1300	4900	4.59367	6.17609	6.9345	3.77579	3.11394	3.6902		7.12	6.75	5.52	7.38	7.51	36.1	10.2	28.3	9.08	11.4	8.14	19.9	41.2	14.8	0
RSp14			168958	2000000	2400000	6448.06	1100	5400	5.22778	6.30103	6.38021	3.80943	3.04139	3.73239		8.83	0.8	6	11.1	3.69	18.7	5.46	22.6	2.47	16.2	9.78	17.6	50.8	4.39	2.1964
185_11			137893	1300000	810000	6220.89	6500	3800	5.13954	6.11394	5.90849	3.79385	3.81291	3.57978		10.7	7.65	3.09	8.14	13.1	10.6	7.91	9.11	4	12.9	22.7	6.25	40.2	6.76	1.96122
143_10	cytokine-treated		96709.6	1400000	460000	4349.55	3100	1400	4.98547	6.14613	5.66276	3.63844	3.49136	3.14613		9.6	5.01	5.1	15.7	3.51	26.5	6.19	12.7	4.61	8.67	9.12	10.2	49.4	1.77	1.62827
269_10			492934	1500000	1500000	18469.5	1400	4100	5.69279	6.17609	6.17609	4.26645	3.14613	3.61278		10.9	30.1	2.35	6.19	20.9	9.14	2.63	13.4	1.99	16.9	27.9	7.92	40.1	0.56	1.55087
RBe13			23737.8	1000000	72000	4413.47	1600	2500	4.37544	6	4.85733	3.64478	3.20412	3.39794		8.63	29.3	13.3	23.5	21.4	38.1	13.8	39.1	6.42	34.1	24.4	21.2	37.7	1.51	3.09468
RQb13			45701	180000	57000	2625.51	470	1100	4.65993	5.25527	4.75587	3.41921	2.6721	3.04139		9.84	9.91	6.38	15	15.5	20.9	17	18.2	7.83	22	31.4	13.1	51.8	4.41	0
RQm14			601318	2200000	3900000	12888.6	7500	5900	5.7791	6.34242	6.59106	4.1102	3.87506	3.77085		7.47	4.83	8.77	11.1	3.52	13.8	2.8	7.43	1.12	10.2	7.77	5.91	56.7	9.28	0.913386
RZn14			24985.8	94000	620000	12896.7	6300	2200	4.39769	4.97313	5.79239	4.11048	3.79934	3.34242		2.76	37.1	9.24	8.31	18.8	24.2	4.02	17.8	5.26	27.5	33.4	25.7	45.3	2.89	1.7
RUo13			6251.72	31000	170000	4504.87	1400	3900	3.796	4.49136	5.23045	3.65368	3.14613	3.59106		7.12	13	10.7	24.1	5.88	36.4	12.9	23.2	5.62	33.2	22.2	20.1	27.89	3.45	2.16655
ROi15			575446	460000	4900000	18579.8	1900	12000	5.76	5.66276	6.6902	4.26904	3.27875	4.07918		5.05	10.1	9.96	8.99	8.76	24.4	5.37	6.39	3.07	19.3	10.5	15.2	45.56	4	2.08534
219_03	control	77														9.64	20.4		8.6	15		3.74	35.9		2.59	38.1		56.6	2.54	0.38095
RHr12																5.57	8.29		8.48	6.13		4.08	11.2		2.97	8.97		59.8	2.51	0.17033
RYb12																5.87	15.1		4.75	6.75		5.11	7.37		6.38	8.98		43.4	6.35	0
RSp14																4.24	10.2		7.74	10.8		7.72	11.7		9.71	6.52		43.7	3.95	0
185_11																3.91	26.2		13.4	21.8		9.68	8.34		9.64	10.9		27.2	7.8	2.01931
143_10	cytokine-treated															2.9	7.93		6.51	5.82		5.06	6.29		5.58	5.15		45.6	2.12	0.401442
269_10																1.8	8.96		10.8	7.42		2.86	7.88		5.08	8.7		34.9	9	1.52767
RBe13																2.73	12.6		7.91	9.6		1.47	5.24		2.19	10.8		42.5	16	0.788282
RQb13																4.37	9.68		4.21	15.1		12.5	12.8		6.27	15.3		37.3	6.89	5.12563
RQm14																2.45	14.9		9.03	16.4		6.34	9.96		5.6	7.53		40.2	8.06	2.07918
RZn14																1.9	9.82		12.4	7.09		5.43	8.52		5.28	8.25		49	0	1.06391
RUo13																4.15	13.4		5.51	11.7		2.29	6.62		3.79	9.64		52.9	2.96	2.2209
ROi15																3.33	7.37		19	9.47		5.37	8.12		4.74	7.96		49.6	3.71	1.95983
219_03	control	217	104.888			1493.49			2.02073			3.1742				5.34	18.1	7.69	4.92	11.2	5.95	13.3	29.1	4.79	9.77	23.6	3.38	48.5	1.52	0.199377
RHr12			6.74089			417.354			0.828717			2.6205			9.50456	3.37	6.6	4.83	5.33	8.43	3.83	7.13	9.04	1.65	7.82	12.8	1.66	61.56	14.3	0.01797
RYb12			34.556			940.241			1.53852			2.97324			6.20766	4.09	7.99	5.98	4.25	6.33	12.3	4.62	6.87	3.46	8.84	10.7	2.39	48.9	10	0
RSp14			150.974			1057.7			2.1789			3.02436			6.35389	2.46	4.75	5.37	7.91	6.97	7.31	3.17	5.17	1.54	3.91	7.22	1.57	54.65	4.15	0
185_11			558.091			900.228			2.7467			2.95435			7.33127	6.9	8.24	3.49	8.17	4.53	7.24	4.98	5.18	2.75	2.61	7.49	1.84	37.4	6.72	0
143_10	cytokine-treated		150.585			470.687			2.17778			2.67273			2.97499	1.03	3.08	6.4	3.51	1.32	5.92	3.11	2.66	1.39	1.53	2.85	0.944	37.2	0.88	2.19512
269_10			237.156			1286.87			2.37503			3.10953			1.02255	2.17	13.3	7.75	6.92	8.4	8.23	4.79	7.62	2.69	4.32	7.84	1.74	22	5.68	1.29167
RBe13			144.567			1157.57			2.16007			3.06355			2.45977	2.14	6.94	6.78	8.99	3.23	7.66	2.53	9.04	1.39	2.53	6.62	1.23	23.4	1.36	1.35808
RQb13			17.3787			532.359			1.24002			2.7262				3.99		7.48	4.66		9.7	4.01		3.84	2.94		2.24	35.1	2.45	3.53
RQm14			590.901			2489.08			2.77151			3.39604				1.57	4.64	6.15	2.45	4.27	3.35	1.17	4.31	2.25	0.697	4.08	1.88	38.5	16.3	1.38349
RZn14			57.2161			1082.25			1.75752			3.03433			3.59472	3.18	7.21	9.28	6.21	6.79	10.1	5.7	4.53	3.46	4.06	2.33	4.11	31.7	1.79	2.05283
RUo13			36.6057			1402.47			1.56355			3.14689			1.44951	4.2	9.05	6.71	1.75	7.97	6.23	4.87	4.09	1.83	3.27	3.84	1.91	20.6	5.33	1.46687
ROi15			319.488			2026			2.50445			3.30664			3.25637	6.25	9.58	11.3	9.76	7.57	11.2	6.98	3.92	2.01	3.3	2.22	1.82	34.9	1.22	1.39052
219_03	control	374	1741.1	91	1.6	1484.11	160	170	3.24082	1.95904	0.20412	3.17147	2.20412	2.23045		10	3.04	13.3	3.44	4.58	12.1	18.5	17.2	4.74	13	20.3	3.07	47.89	1.02	0.765777
RHr12			175.127	4.9	1	312.411	21	210	2.24335	0.690196	0	2.49473	1.32222	2.32222	6.70476	2.82	10.9	9.1	1.49	5.9	6.18	8.72	6.88	1.27	12.6	10.5	1.42	59.89	5.78	0
RYb12			18.7009	34	11	688.504	14	570	1.27186	1.53148	1.04139	2.83791	1.14613	2.75587	3.28338	4.95	3.33	9.75	2.04	2.51	12	4.74	4.57	1.73	4.42	4.93	1.36	54.3	6.53	0
RSp14			238.942	6400	8.6	673.831	110	130	2.37829	3.80618	0.934498	2.82855	2.04139	2.11394	4.31114	2.58	9.88	9.62	11	13.7	7.71	4.85	7.15	1.42	9.46	2.09	1.42	62.32	2.55	0
185_11			161.207	3.5	3.4	874.29	30	57	2.20738	0.544068	0.531479	2.94166	1.47712	1.75587	11.4135	3.81	17.9	8.01	5.62	14.1	15.7	7.09	5.29	1.72	8.74	3.38	1.12	41.23	4.36	0
143_10	cytokine-treated		16.6616	120	1.5	265.69	99	16	1.22172	2.07918	0.176091	2.42438	1.99564	1.20412	3.35238	1.71	4.81	7.44	3.74	4.59	8.68	3.92	2.48	0.74	4.22	1.38	0.705	50.7	3.36	0.89
269_10			18.9326	340	21	543.59	110	150	1.27721	2.53148	1.32222	2.73527	2.04139	2.17609	3.66961	2.12	14.7	5.18	4.16	7.87	7.6	6.45	5.36	1.17	6.22	3.26	1.21	32.9	2.08	1.5
RBe13			18.5494	31	4.1	766.939	9.2	140	1.26833	1.49136	0.612784	2.88476	0.963788	2.14613	0.933768	1.53	4.14	10.5	6.11	1.18	11.7	2.19	4.16	1.6	1.22	3.14	1.26	30.8	0.21	1.62069
RQb13			13924.9	2.4	1.8	499.43	32	23	4.14379	0.380211	0.255273	2.69847	1.50515	1.36173		3.42	7.09	9.14	3.8	9.83	9.32	6.3	6.58	1.04	6.05	9.6	0.799	19.8	0.23	5.77
RQm14			287.76	71	7.8	1774.71	310	100	2.45903	1.85126	0.892095	3.24913	2.49136	2		1.25	15.3	8.61	2.38	7.93	5.07	4.25	3.77	0.718	3.08	2.09	0.494	26	2.43	1.74131
RZn14			30.7786	170	3.6	794.02	77	46	1.48825	2.23045	0.556303	2.89983	1.88649	1.66276	1.71955	2.08	4.15	10.2	3.15	2.99	8.22	4.97	4.26	2.35	2.76	4.42	2.3	52.8	1.01	2.20092
RUo13			51.3808	41	0.98	433.596	10	21	1.7108	1.61278	-0.00877392	2.63708	1	1.32222	2.27624	2.58	8.75	8.56	1.81	7.07	7.48	3.96	3.19	2.1	3.19	4.36	1.52	48.9	7.9	1.98028
ROi15			179.903	260	12	1282.03	340	150	2.25504	2.41497	1.07918	3.1079	2.53148	2.17609	3.05796	2.21	4.69	8.25	5.74	2.59	7.1	3.76	4.21	1.13	2.31	2.07	0.839	46.3	0.1	2.05197

## Sheet: Fig. 2h statistics
Dependent Variables	log10 SIV-RNA copies/106 (PBMC)					log10 SIV-RNA copies/106 (LN)					log10 SIV-RNA copies/106 (RB)					log10 SIV-DNA copies/106 (PBMC)					log10 SIV-DNA copies/106 (LN)					log10 SIV-DNA copies/106 (RB)					IUPM CD4+ cells (LN)
	Spearman rho	Spearman p	Stepdown/Bonferroni p	Hochberg p	FDR Q	Spearman rho	Spearman p	Stepdown/Bonferroni p	Hochberg p	FDR Q	Spearman rho	Spearman p	Stepdown/Bonferroni p	Hochberg p	FDR Q	Spearman rho	Spearman p	Stepdown/Bonferroni p	Hochberg p	FDR Q	Spearman rho	Spearman p	Stepdown/Bonferroni p	Hochberg p	FDR Q	Spearman rho	Spearman p	Stepdown/Bonferroni p	Hochberg p	FDR Q	Spearman rho	Spearman p	Stepdown/Bonferroni p	Hochberg p	FDR Q
% HLA-DR+CD38+ of mem. CD4+ T-cells (PBMC)	0.6458	<0.0001	0.0002	0.0001	<0.0001	0.659	0.0003	0.0042	0.0042	0.002	0.5616	0.0028	0.0308	0.0308	0.0084	0.6253	<0.0001	0.0002	0.0001	<0.0001	0.6391	0.0004	0.0052	0.0052	0.002	0.7098	<0.0001	0.0002	0.0001	<0.0001	0.4566	0.043	0.4532	0.43	0.1075
% HLA-DR+CD38+ of mem. CD4+ T-cells (RB)	0.1892	0.2552	1	0.9046	0.3828	0.03864	0.8513	1	0.8513	0.8513	0.1207	0.557	1	0.8748	0.6963	0.2247	0.175	1	0.9644	0.2625	0.2141	0.2936	1	0.9432	0.4404	0.09608	0.6406	1	0.9894	0.8735	0.2992	0.1999	1	0.9925	0.2999
% HLA-DR+CD38+ of mem. CD4+ T-cells (LN)	-0.01984	0.9046	1	0.9046	0.9046	-0.2411	0.2354	1	0.8513	0.3531	-0.2325	0.253	1	0.8478	0.3795	0.007391	0.9644	1	0.9644	0.9644	-0.09954	0.6285	1	0.9432	0.6978	-0.01847	0.9286	1	0.9894	0.9894	-0.4165	0.0677	0.5751	0.5416	0.1269
% HLA-DR+CD38+ of mem. CD8+ T-cells (PBMC)	0.5228	0.0006	0.0066	0.006	0.0015	0.6433	0.0004	0.0052	0.0052	0.002	0.6401	0.0004	0.0056	0.0056	0.003	0.5478	0.0003	0.0033	0.0033	0.0009	0.6554	0.0003	0.0042	0.0042	0.002	0.5862	0.0016	0.0144	0.0144	0.0034	0.1338	0.5738	1	0.9925	0.7173
% HLA-DR+CD38+ of mem. CD8+ T-cells (RB)	0.3467	0.033	0.231	0.231	0.055	0.2103	0.3025	1	0.8513	0.4125	0.2164	0.2883	1	0.8748	0.3931	0.3065	0.0613	0.4291	0.4291	0.1022	0.3235	0.1069	0.7483	0.7483	0.1782	0.1771	0.3867	1	0.9894	0.5801	0.3684	0.11	0.77	0.77	0.1833
% HLA-DR+CD38+ of mem. CD8+ T-cells (LN)	0.5261	0.0006	0.0066	0.006	0.0015	0.5156	0.007	0.077	0.077	0.021	0.6014	0.0012	0.0144	0.0144	0.0045	0.5654	0.0002	0.0026	0.0024	0.0008	0.5561	0.0032	0.032	0.032	0.008	0.6295	0.0006	0.0072	0.0072	0.0021	-0.06617	0.7817	1	0.9925	0.8375
% Ki-67+ of CD4+ T-cells (PBMC)	0.1572	0.3392	1	0.9046	0.4625	-0.05232	0.7996	1	0.8513	0.8513	-0.03248	0.8748	1	0.8748	0.8748	0.08292	0.6158	1	0.9644	0.7698	0.01471	0.9432	1	0.9432	0.9432	0.06941	0.7362	1	0.9894	0.9203	0.5414	0.0137	0.1644	0.1644	0.0514
% Ki-67+ of CD4+ T-cells (RB)	0.5669	0.0002	0.0026	0.0026	0.001	0.6254	0.0006	0.0072	0.0072	0.0023	0.6062	0.001	0.013	0.013	0.0045	0.5702	0.0002	0.0026	0.0024	0.0008	0.6094	0.001	0.012	0.012	0.0038	0.6781	0.0001	0.0013	0.0013	0.0005	0.422	0.0639	0.5751	0.5416	0.1269
% Ki-67+ of CD4+ T-cells (LN)	0.3638	0.0228	0.1824	0.1824	0.0428	0.477	0.0137	0.137	0.137	0.0343	0.4441	0.023	0.23	0.2184	0.0512	0.5269	0.0006	0.006	0.0054	0.0013	0.472	0.0149	0.1192	0.1192	0.0279	0.528	0.0056	0.0448	0.0448	0.0105	-0.06923	0.7718	1	0.9925	0.8375
% Ki-67+ of CD8+ T-cells (PBMC)	0.5422	0.0004	0.0048	0.0048	0.0015	0.4347	0.0265	0.212	0.212	0.0497	0.437	0.0256	0.2304	0.2184	0.0512	0.5018	0.0011	0.0088	0.0088	0.0021	0.5319	0.0052	0.0468	0.0468	0.0111	0.6053	0.0011	0.011	0.011	0.0028	0.6271	0.0031	0.0434	0.0434	0.0233
% Ki-67+ of CD8+ T-cells (RB)	0.5248	0.0007	0.0066	0.0063	0.0015	0.4488	0.0215	0.1935	0.1935	0.0461	0.4326	0.0273	0.2304	0.2184	0.0512	0.5319	0.0006	0.006	0.0054	0.0013	0.5684	0.0024	0.0264	0.0264	0.0072	0.6219	0.0007	0.0077	0.0077	0.0021	0.2602	0.268	1	0.9925	0.3655
% Ki-67+ of CD8+ T-cells (LN)	0.6173	<0.0001	0.0002	0.0001	<0.0001	0.7031	<0.0001	0.0002	0.0002	0.0002	0.6917	<0.0001	0.0002	0.0002	0.0002	0.7676	<0.0001	0.0002	0.0001	<0.0001	0.673	0.0002	0.0002	0.003	0.002	0.7661	<0.0001	0.0002	0.0001	<0.0001	-0.002256	0.9925	1	0.9925	0.9925
% HLA-E+CD4+ T-cells of CD45+ lymphocytes (PBMC)	0.05021	0.7615	1	0.9046	0.8159	0.09403	0.6477	1	0.8513	0.805	-0.04479	0.828	1	0.8748	0.8748	-0.05822	0.7248	1	0.9644	0.7766	-0.09302	0.6513	1	0.9432	0.6978	0.002736	0.9894	1	0.9894	0.9894	0.5626	0.0098	0.1274	0.1274	0.049
% NKG2a/c+CD8+ T-cells of CD45+ lymphocytes (PBMC)	0.07623	0.6446	1	0.9046	0.7438	0.2452	0.2274	1	0.8513	0.3531	0.2868	0.1554	1	0.8748	0.259	0.06905	0.6762	1	0.9644	0.7766	0.1464	0.4755	1	0.9432	0.5944	0.3286	0.1012	0.7084	0.7084	0.1687	0.4602	0.0412	0.4532	0.43	0.1075
log10 (% CD107a+ yield) Env-specific NK cell activity (PBMC)	0.1102	0.5042	1	0.9046	0.6303	0.07998	0.6977	1	0.8513	0.805	0.08805	0.6689	1	0.8748	0.7718	0.1376	0.4035	1	0.9644	0.5502	0.1904	0.3514	1	0.9432	0.4792	0.03509	0.8649	1	0.9894	0.9894	-0.6745	0.0011	0.0165	0.0165	0.0165

## Sheet: Fig. 3a-f,h,i
% NK cells of CD45+ cells (PBMC)
	control					cytokine-treated
Days p.i.	219_03	RHr12	RYb12	RSp14	185_11	143_10	269_10	RBe13	RQb13	RQm14	RZn14	RUo13	ROi15
28	5.87	3.17	2.06	9.69	4.71	12.3	2.87	3.11	10.5	3.15	21.7	2	7
77	11.4	1.94	5.76	10	5.2	8.46	0.078	4	6.65	7.41	14.4	5.33	6.38
217	5.45	1.48	3.22	11.5	4.35	14.5	3.12	9.62	24.2	3.72	34	3.38	11.2
374	3.26	1.21	1.69	2.92	5.62	13.1	4.38	1.27	0	5.31	18.3	2.13	5.77
% CXCR5+ of NK cells (PBMC)
	control					cytokine-treated
Days p.i.	219_03	RHr12	RYb12	RSp14	185_11	143_10	269_10	RBe13	RQb13	RQm14	RZn14	RUo13	ROi15
28	0.11	0.64	9.5	2.87	0.25	0.64	0.45	0.14	0.5	0.19	2.72	3.41	1.23
77	0.5	0.32	0.23	0.56	0.65	0.29	1.3	1.47	6.62	0.86	0.28	0.45	0.36
217	0.41	0.54	5.15	0.41	1.23	1.82	4	3.27	0.45	0.97	1.76	0.37	0.56
374	0.81	0.32	0.41	0.74	0.95	3.77	1.7	4.37	0.73	0.34	0.36	3.71	1.15
% NKG2a/c_low CD16- of NK cells (PBMC) Stage 0
	control					cytokine-treated
Days p.i.	219_03	RHr12	RYb12	RSp14	185_11	143_10	269_10	RBe13	RQb13	RQm14	RZn14	RUo13	ROi15
28	5.3	9.43	37	4.2	10	16.8	18.9	39.3	25.8	16.4	50.4	16	5.7
77	2.3	4.4	16.4	10.3	13.5	28.4	37.2	64.1	30.4	8.15	40	52.1	26
217	29.6	3.3	16.2	9.2	4.8	9.1	26	39.7	67.3	14.6	12.4	68.4	19.27
374	34.1	10.5	27.5	2.5	7.9	16.8	10.9	50.1	24.9	3.55	16.4	7.3	44
% NKG2a/c_high CD16- of NK cells (PBMC) Stage 1
	control					cytokine-treated
Days p.i.	219_03	RHr12	RYb12	RSp14	185_11	143_10	269_10	RBe13	RQb13	RQm14	RZn14	RUo13	ROi15
28	7.74	13.4	6.9	16.8	4.96	0	0.18	12.4	12.1	8.76	9.5	4.01	5.6
77	10.71	25.6	6.66	0.66	5.3	1.2	29.4	7	27.9	3.17	0.27	22.4	6.9
217	11.1	0.042	1.51	8.86	4.43	7.13	10.5	16.5	0.028	0	0.036	20.048	23.48
374	9.43	8.94	0	4.5	0.11	1.4	2.38	10.6	5.11	0.46	1.29	8.21	0.51
% NKG2a/c_high CD16+ of NK cells (PBMC) Stage 2
	control					cytokine-treated
Days p.i.	219_03	RHr12	RYb12	RSp14	185_11	143_10	269_10	RBe13	RQb13	RQm14	RZn14	RUo13	ROi15
28	84.05	76.97	50.2	73.08	68.44	80	60.26	44.61	57.4	67.6	38	76.5	1.3
77	75.39	69.18	73.34	81.34	76.4	6.93	20.5	22.8	38.4	58.2	51.43	21.4	55
217	57.07	90.558	77.49	76.62	89.47	24.3	44.4	23.8	2.2	35.23	40	0.16	46
374	54.11	78.19	70	80	80.19	16	70.2	16.3	26.42	13.2	40.7	10.2	21
% NKG2a/c_low CD16+ of NK cells (PBMC) Stage 3
	control					cytokine-treated
Days p.i.	219_03	RHr12	RYb12	RSp14	185_11	143_10	269_10	RBe13	RQb13	RQm14	RZn14	RUo13	ROi15
28	3.84	0.5	6.58	11.6	23.8	2.34	21.8	7.12	8.27	15.87	7.91	11.89	87.8
77	10.3	0.4	3.94	8.62	24.6	63.44	15.7	4.55	9.05	24	6.46	3.9	13
217	6.5	3.56	8.5	1.54	0.5	60	17.58	28.4	33.2	51.8	49.6	5.68	12.16
374	3.7	1.45	7.89	12.63	12.3	65.66	17.9	24.5	44.56	60.65	41.5	80.3	35.4
% IFNg+ of NK cells (PBMC)
	control					cytokine-treated
Days p.i.	219_03	RHr12	RYb12	RSp14	185_11	143_10	269_10	RBe13	RQb13	RQm14	RZn14	RUo13	ROi15
28	33	29.4	71	77.6	28.9	0.96	4.56	7.73	16.3	68.4	70.6	24.6	17
77	21.65	18.1	26.8	29.1	7.64	67.8	8.29	61.4	62.3	23.7	71.5	66.8	60.9
217	19.98	14.7	64.7	13.26	9.64	35.6	2.885	15.43	39	34.75	0.265	3.7	8.8
374	25.6	25.8	79.7	82	9.87	43.6	0.63	37	39.25	9.45	0.0485	0.07	33.85
% CD107a+ of stage 3 NK cells (PBMC)
	control					cytokine-treated
Days p.i.	219_03	RHr12	RYb12	RSp14	185_11	143_10	269_10	RBe13	RQb13	RQm14	RZn14	RUo13	ROi15
28	4.23	1.38	0.613	5.38	0.256	4	1.97	4.14	3.19	0.97	4.12	2.43	2.34
77	1.28	1.58	1.31	0.556	0.377	21.9	27.3	0	33	12.8	17.8	32.8	14.3
217	2.25	0.0075	1.49	3.65	5.86	36.4	17	48.1	7.56	16.8	17	10.12	11.2
374	8	1.87	1.58	0	0	12.43	14.7	36.6	32.3	16.5	16.6	26.4	12.6

## Sheet: Fig. 3j
			Independent variables				Dependen Variables
RM Code	Treatment	Days p.i.	% NKG2a/c_low CD16- of NK (PBMC)	% NKG2a/c_high CD16- of NK (PBMC)	% NKG2a/c_high CD16+ of NK (PBMC)	% NKG2a/c_low CD16+ of NK (PBMC)	SIV-RNA copies/10^6 (PBMC)	SIV-RNA copies/10^6 (LN)	SIV-RNA copies/10^6 (RB)	SIV-DNA copies/10^6 (PBMC)	SIV-DNA copies/10^6 (LN)	SIV-DNA copies/10^6 (RB)	log10 SIV-RNA copies/10^6 (PBMC)	log10 SIV-RNA copies/10^6 (LN)	log10 SIV-RNA copies/10^6 (RB)	log10 SIV-DNA copies/10^6 (PBMC)	log10 SIV-DNA copies/10^6 (LN)	log10 SIV-DNA copies/10^6 (RB)	IUPM CD4 LN	% IFNγ+ of NK cells (PBMC)	% CD107a+ of NK cells (PBMCs)	log10 ENV-specific NK cell activity (PBMC)
219_03	control	28	5.3	7.74	84.05	3.84	229028	3600000	1700000	11251.8	8500	8300	5.35989	6.5563	6.23045	4.05122	3.92942	3.91908		33	22.85	0.979695
RHr12			9.43	13.4	76.97	0.5	94822.9	450000	1300000	2912.79	710	1600	4.97691	5.65321	6.11394	3.46431	2.85126	3.20412		29.4	26.8	1.23653
RYb12			37	6.9	50.2	6.58	39234.9	1500000	8600000	5967.46	1300	4900	4.59367	6.17609	6.9345	3.77579	3.11394	3.6902		71	4.38	0
RSp14			4.2	16.8	73.08	11.6	168958	2000000	2400000	6448.06	1100	5400	5.22778	6.30103	6.38021	3.80943	3.04139	3.73239		77.6	2.74	2.1964
185_11			10	4.96	68.44	23.8	137893	1300000	810000	6220.89	6500	3800	5.13954	6.11394	5.90849	3.79385	3.81291	3.57978		28.9	10.5	1.96122
143_10	cytokine-treated		16.8	0	80	2.34	96709.6	1400000	460000	4349.55	3100	1400	4.98547	6.14613	5.66276	3.63844	3.49136	3.14613		0.96	0.065	1.62827
269_10			18.9	0.18	60.26	21.8	492934	1500000	1500000	18469.5	1400	4100	5.69279	6.17609	6.17609	4.26645	3.14613	3.61278		4.56	0.615	1.55087
RBe13			39.3	12.4	44.61	7.12	23737.8	1000000	72000	4413.47	1600	2500	4.37544	6	4.85733	3.64478	3.20412	3.39794		7.73	7.15	3.09468
RQb13			25.8	12.1	57.4	8.27	45701	180000	57000	2625.51	470	1100	4.65993	5.25527	4.75587	3.41921	2.6721	3.04139		16.3	9.25	0
RQm14			16.4	8.76	67.6	15.87	601318	2200000	3900000	12888.6	7500	5900	5.7791	6.34242	6.59106	4.1102	3.87506	3.77085		68.4	22.1	0.913386
RZn14			50.4	9.5	38	7.91	24985.8	94000	620000	12896.7	6300	2200	4.39769	4.97313	5.79239	4.11048	3.79934	3.34242		70.6	19.25	1.7
RUo13			16	4.01	76.5	11.89	6251.72	31000	170000	4504.87	1400	3900	3.796	4.49136	5.23045	3.65368	3.14613	3.59106		24.6	12.85	2.16655
ROi15			5.7	5.6	1.3	87.8	575446	460000	4900000	18579.8	1900	12000	5.76	5.66276	6.6902	4.26904	3.27875	4.07918		17	8.5	2.08534
219_03	control	77	2.3	10.71	75.39	10.3														21.65	5.95	0.38095
RHr12			4.4	25.6	69.18	0.4														18.1	4.965	0.17033
RYb12			16.4	6.66	73.34	3.94														26.8	6.55	0
RSp14			10.3	0.66	81.34	8.62														29.1	6.3	0
185_11			13.5	5.3	76.4	24.6														7.64	7	2.01931
143_10	cytokine-treated		28.4	1.2	6.93	63.44														67.8	19.05	0.401442
269_10			37.2	29.4	20.5	15.7														8.29	2.385	1.52767
RBe13			64.1	7	22.8	4.55														61.4	12.7	0.788282
RQb13			30.4	27.9	38.4	9.05														62.3	16.65	5.12563
RQm14			8.15	3.17	58.2	24														23.7	6.95	2.07918
RZn14			40	0.27	51.43	6.46														71.5	20.35	1.06391
RUo13			52.1	22.4	21.4	3.9														66.8	20.35	2.2209
ROi15			26	6.9	55	13														60.9	11.5	1.95983
219_03	control	217	29.6	11.1	57.07	6.5	104.888			1493.49			2.02073			3.1742				19.98	0.35	0.199377
RHr12			3.3	0.042	90.558	3.56	6.74089			417.354			0.828717			2.6205			9.50456	14.7	0.5	0.01797
RYb12			16.2	1.51	77.49	8.5	34.556			940.241			1.53852			2.97324			6.20766	64.7	8.55	0
RSp14			9.2	8.86	76.62	1.54	150.974			1057.7			2.1789			3.02436			6.35389	13.26	7.5	0
185_11			4.8	4.43	89.47	0.5	558.091			900.228			2.7467			2.95435			7.33127	9.64	4.5	0
143_10	cytokine-treated		9.1	7.13	24.3	60	150.585			470.687			2.17778			2.67273			2.97499	35.6	1.505	2.19512
269_10			26	10.5	44.4	17.58	237.156			1286.87			2.37503			3.10953			1.02255	2.885	35.55	1.29167
RBe13			39.7	16.5	23.8	28.4	144.567			1157.57			2.16007			3.06355			2.45977	15.43	10.06	1.35808
RQb13			67.3	0.028	2.2	33.2	17.3787			532.359			1.24002			2.7262				39	20.5	3.53
RQm14			14.6	0	35.23	51.8	590.901			2489.08			2.77151			3.39604				34.75	23.6	1.38349
RZn14			12.4	0.036	40	49.6	57.2161			1082.25			1.75752			3.03433			3.59472	0.265	5.075	2.05283
RUo13			68.4	20.048	0.16	5.68	36.6057			1402.47			1.56355			3.14689			1.44951	3.7	5.8	1.46687
ROi15			19.27	23.48	46	12.16	319.488			2026			2.50445			3.30664			3.25637	8.8	6.5	1.39052
219_03	control	374	34.1	9.43	54.11	3.7	1741.1	91	1.6	1484.11	160	170	3.24082	1.95904	0.20412	3.17147	2.20412	2.23045		25.6	0.06	0.765777
RHr12			10.5	8.94	78.19	1.45	175.127	4.9	1	312.411	21	210	2.24335	0.690196	0	2.49473	1.32222	2.32222	6.70476	25.8	0.8	0
RYb12			27.5	0	70	7.89	18.7009	34	11	688.504	14	570	1.27186	1.53148	1.04139	2.83791	1.14613	2.75587	3.28338	79.7	6.5	0
RSp14			2.5	4.5	80	12.63	238.942	6400	8.6	673.831	110	130	2.37829	3.80618	0.934498	2.82855	2.04139	2.11394	4.31114	82	6.6	0
185_11			7.9	0.11	80.19	12.3	161.207	3.5	3.4	874.29	30	57	2.20738	0.544068	0.531479	2.94166	1.47712	1.75587	11.4135	9.87	2.825	0
143_10	cytokine-treated		16.8	1.4	16	65.66	16.6616	120	1.5	265.69	99	16	1.22172	2.07918	0.176091	2.42438	1.99564	1.20412	3.35238	43.6	29.95	0.89
269_10			10.9	2.38	70.2	17.9	18.9326	340	21	543.59	110	150	1.27721	2.53148	1.32222	2.73527	2.04139	2.17609	3.66961	0.63	28.8	1.5
RBe13			50.1	10.6	16.3	24.5	18.5494	31	4.1	766.939	9.2	140	1.26833	1.49136	0.612784	2.88476	0.963788	2.14613	0.933768	37	13.3	1.62069
RQb13			24.9	5.11	26.42	44.56	13924.9	2.4	1.8	499.43	32	23	4.14379	0.380211	0.255273	2.69847	1.50515	1.36173		39.25	25.9	5.77
RQm14			3.55	0.46	13.2	60.65	287.76	71	7.8	1774.71	310	100	2.45903	1.85126	0.892095	3.24913	2.49136	2		9.45	6.9	1.74131
RZn14			16.4	1.29	40.7	41.5	30.7786	170	3.6	794.02	77	46	1.48825	2.23045	0.556303	2.89983	1.88649	1.66276	1.71955	0.0485	15.85	2.20092
RUo13			7.3	8.21	10.2	80.3	51.3808	41	0.98	433.596	10	21	1.7108	1.61278	-0.00877392	2.63708	1	1.32222	2.27624	0.07	24.75	1.98028
ROi15			44	0.51	21	35.4	179.903	260	12	1282.03	340	150	2.25504	2.41497	1.07918	3.1079	2.53148	2.17609	3.05796	33.85	18.85	2.05197

## Sheet: Fig. 3j statistics
Dependent Variables	% NKG2a/clowCD16- (stage 0) of NK cells (PBMC)					% NKG2a/chighCD16- (stage 1) of NK cells (PBMC)					% NKG2a/chighCD16+ (stage 2) of NK cells (PBMC)					% NKG2a/clowCD16+ (stage 3) of NK cells (PBMC)
	Spearman rho	Spearman p	Stepdown/Bonferroni p	Hochberg p	FDR Q	Spearman rho	Spearman p	Stepdown/Bonferroni p	Hochberg p	FDR Q	Spearman rho	Spearman p	Stepdown/Bonferroni p	Hochberg p	FDR Q	Spearman rho	Spearman p	Stepdown/Bonferroni p	Hochberg p	FDR Q
log10 SIV-RNA copies/106 (PBMC)	-0.1452	0.3779	1	0.8735	0.7558	0.2373	0.1457	1	0.9578	0.3643	0.2073	0.2055	1	0.8351	0.3425	-0.1636	0.3197	1	0.5633	0.3561
log10 SIV-RNA copies/106 (LN)	-0.105	0.6097	1	0.8735	0.871	0.2285	0.2616	1	0.9578	0.5232	0.2654	0.1901	1	0.8351	0.3425	-0.2838	0.16	0.96	0.5633	0.32
log10 SIV-RNA copies/106 (RB)	-0.05198	0.8009	1	0.8735	0.8735	0.1836	0.3692	1	0.9578	0.6153	0.2079	0.3081	1	0.8351	0.4231	-0.2417	0.2342	1	0.5633	0.3346
log10 SIV-DNA copies/106 (PBMC)	0.09396	0.5694	1	0.8735	0.871	0.2422	0.1374	1	0.9578	0.3643	0.06323	0.7022	1	0.8351	0.7802	-0.1633	0.3205	1	0.5633	0.3561
log10 SIV-DNA copies/106 (LN)	-0.03626	0.8604	1	0.8735	0.8735	0.1526	0.4569	1	0.9578	0.6527	0.1955	0.3385	1	0.8351	0.4231	-0.2538	0.211	1	0.5633	0.3346
log10 SIV-DNA copies/106 (RB)	-0.03284	0.8735	1	0.8735	0.8735	0.3064	0.1279	1	0.9578	0.3643	0.2863	0.1563	1	0.8531	0.3425	-0.3984	0.0438	0.3066	0.3066	0.1095
IUPM CD4+ cells (LN)	-0.6842	0.0009	0.009	0.009	0.009	-0.4511	0.0459	0.459	0.459	0.3643	0.8286	<0.0001	0.0001	0.0001	0.0001	-0.5398	0.014	0.112	0.112	0.0467
% IFNγ+ ('innate') of NK cells (PBMC)	0.2067	0.1415	1	0.8735	0.4023	-0.007514	0.9578	1	0.9578	0.9578	-0.02958	0.8351	1	0.8351	0.8351	-0.082	0.5633	1	0.5633	0.5633
% CD107a+ ('innate') of NK cells (PBMC)	0.2169	0.1225	1	0.8735	0.4023	-0.02019	0.887	1	0.9578	0.9578	-0.3419	0.0131	0.1048	0.1048	0.0437	0.3525	0.0104	0.0936	0.0936	0.0467
log10 (% CD107a+ yield) 'adaptive' NK cell activity (PBMC)	0.1973	0.1609	1	0.8735	0.4023	0.06288	0.6579	1	0.9578	0.8224	-0.5092	0.0001	0.0009	0.0009	0.0005	0.4934	0.0002	0.002	0.002	0.002

## Sheet: Fig. 4a,b,c,d
SIV-RNA copies/mL (plasma)
	cytokine-treated									control					PTC
Days p.ART	172_10	RQm14	143_10	RQb13+	269_10	RBe13	RZn14	ROi15	RUo13	219_03	RHr12+	RYb12	RSp14+	185_11	RNa12+	RPk11
2										15	15	15			15	15
6		15	29	15	15	15	29	15	29	15	15	15	15	15	15	29
9										4200	3200	2900			15	50
13		2700	15	15	50	15	80	600	15	19000	9500	37000	30000	34000	130	5200
16										110000	140000	110000			4900	7700
20		1300000	6600	770000	48000	1300	8500	47000	15	1000000	350000	65000	440000	220000	22000	31000
23										190000	130000	62000			27000	19000
27										150000	76000	30000			5000	8000
30		30000	11000	630000	180000	48000	24000	60000	29	110000	13000	23000	300000	96000	950	1800
34										220000	5200	20000			130	130
37		170000	3400	12000	380000	13000	5900	15000	15	830000	11000	32000	61000	61000	230	500
40		180000	2100	32000	820000	6100	1800	34000	15	520000	18000	32000	96000	64000	400	420
44		650000	7800	96000	1600000	36000	1700	96000	130	240000	8100	16000	130000	160000	1100	700
47										160000	13000	32000			1000	620
51		1600000	90000	57000	950000	69000	2000	160000	230	490000	44000	280000	23000	150000	3700	2700
58		1400000	32000	86000	380000	120000	64000	350000	1000	450000	53000	90000	40000	320000	8200	4600
65		1100000	28000	94000	370000	140000	94000	280000	2200	200000	16000	180000	27000	460000	2100	790
75		1700000	94000	46000	870000	230000	13000	2000000	7800	200000	12000	330000	52000	730000	17000	1700
89		3300000	170000	45000	700000	180000	410000	1300000	48000	260000	7800	300000	31000	1600000	19000	5600
105		4600000	180000	130000	2300000	220000	440000	2900000	90000	570000	3400	360000	46000	4600000	27000	3600
131		210000	28000	5000	690000	25000	49000	740000	3400	820000	690	150000	3800	1500000	19000	2200
156		2100000	500000	51000	3600000	280000	480000	4200000	5700	4600000	5000	700000	73000	4800000	41000	80
180		3500000	4000000	7400000	100000	1100000	2400000	9400000	12000	610000		30000	170000	40000000	2000	1000
	Viremia Rebound
Days post-ATI	control	cytokine-treated
9	1
9	1
9	1
13	1
13	1
20		1
13		1
20		1
20		1
20		1
20		1
13		1
51		1
	Days to rebound
RM ID	controls	cytokine-treated
219_03	9
RHr12	9
RYb12	9
RSp14	13
185_11	13
RQb13		20
RQm14		13
143_10		20
269_10		20
RBe13		20
RZn14		20
ROi15		13
RUo13		51

## Sheet: Fig. 5a
D6_37_Combined_444TT_DESeq2_results	gene_description	baseMean (TT)	log2FoldChange (pegIFN/Ctrl D6 TT)	lfcSE (pegIFN/Ctrl D6 TT)	stat (pegIFN/Ctrl D6 TT)	pvalue (pegIFN/Ctrl D6 TT)	padj (pegIFN/Ctrl D6 TT)	log2FoldChange (pegIFN/Ctrl D37 TT)	lfcSE (pegIFN/Ctrl D37 TT)	stat (pegIFN/Ctrl D37 TT)	pvalue (pegIFN/Ctrl D37 TT)	padj (pegIFN/Ctrl D37 TT)
BST2	bone marrow stromal cell antigen 2	5001.28	1.44775	0.224001	6.46315	1.02546e-10	3.84329e-08	0.783897	0.22405	3.49875	0.000467439	0.0299548
CCL8	chemokine (C-C motif) ligand 8	81.3216	3.8561	0.899764	4.28567	1.82185e-05	0.00117358	0.164414	0.898935	0.182899	0.854877	0.952362
CHMP5	charged multivesicular body protein 5	1012.39	1.24279	0.240406	5.16955	2.34662e-07	2.99207e-05	0.414167	0.240518	1.72198	0.0850732	0.400893
CXCL10	chemokine (C-X-C motif) ligand 10	1222.81	3.09087	0.642873	4.80791	1.52515e-06	0.000145215	-0.7335	0.643245	-1.14031	0.254156	0.626426
GBP1	guanylate binding protein 1, interferon-inducible	11252.6	2.70595	0.557269	4.85572	1.19948e-06	0.000120611	1.37928	0.557256	2.47512	0.0133191	0.171238
GBP2	guanylate binding protein 2, interferon-inducible	1484.27	2.0262	0.517803	3.91306	9.11344e-05	0.0044202	0.77867	0.517777	1.50387	0.132615	0.481522
IFI16	interferon, gamma-inducible protein 16	8593.75	1.29916	0.190205	6.83032	8.47269e-12	4.36626e-09	0.091381	0.190249	0.480323	0.630998	0.867346
IFI27	interferon, alpha-inducible protein 27	12157.3	4.61656	0.774578	5.96009	2.52101e-09	5.56784e-07	1.9634	0.774465	2.53517	0.0112394	0.156015
IFI35	interferon-induced protein 35	3317.39	1.32391	0.256634	5.15874	2.48619e-07	3.13768e-05	0.33729	0.256657	1.31417	0.18879	0.557511
IFI44	interferon-induced protein 44	2101.85	2.80552	0.614043	4.56893	4.90229e-06	0.000388664	1.3193	0.61394	2.14891	0.0316414	0.258963
IFI6	interferon, alpha-inducible protein 6	12437.5	3.40931	0.567632	6.00619	1.89931e-09	4.35013e-07	0.817892	0.567611	1.44094	0.149602	0.505956
IFIH1	interferon induced with helicase C domain 1	1913.32	2.68136	0.34728	7.72104	1.15384e-14	1.58563e-11	0.98686	0.347283	2.84166	0.00448796	0.0970005
IFIT2	interferon-induced protein with tetratricopeptide repeats 2	16511	4.71144	0.814298	5.78589	7.21294e-09	1.3939e-06	3.15527	0.814262	3.87501	0.000106622	0.0139484
IFIT3	interferon-induced protein with tetratricopeptide repeats 3	7621.73	4.52154	0.709421	6.37356	1.8469e-10	6.34513e-08	2.90647	0.709333	4.09746	4.17702e-05	0.0090634
IFIT5	interferon-induced protein with tetratricopeptide repeats 5	1083.9	2.73133	0.509376	5.3621	8.22586e-08	1.14312e-05	1.57373	0.509208	3.09055	0.00199789	0.0639081
IRF7	interferon regulatory factor 7	2356.32	3.2235	0.514056	6.27071	3.59413e-10	1.03377e-07	1.33551	0.51394	2.59857	0.0093612	0.144004
ISG15	ISG15 ubiquitin-like modifier	4368.21	5.25447	0.664549	7.90682	2.64046e-15	4.92889e-12	2.28277	0.66428	3.43646	0.000589359	0.0342216
ISG20	interferon stimulated exonuclease gene 20kDa	6920.45	1.61183	0.183341	8.79143	1.47672e-18	9.13206e-15	0.381894	0.183374	2.08259	0.0372883	0.281037
MX1	myxovirus (influenza virus) resistance 1, interferon-inducible protein p78 (mouse)	18100.4	3.30654	0.564958	5.85273	4.83583e-09	9.49358e-07	1.01385	0.564939	1.79462	0.0727138	0.370588
MX2	myxovirus (influenza virus) resistance 2 (mouse)	10088.2	2.53903	0.369074	6.87945	6.00847e-12	3.57848e-09	0.832377	0.369064	2.25537	0.0241098	0.228498
OAS1	2'-5'-oligoadenylate synthetase 1, 40/46kDa	2835.54	3.56067	0.491416	7.24573	4.30119e-13	3.79979e-10	0.727627	0.491387	1.48076	0.13867	0.492553
OAS2	2'-5'-oligoadenylate synthetase 2, 69/71kDa	9092.52	2.95106	0.460779	6.40451	1.50853e-10	5.48748e-08	1.00022	0.460759	2.17081	0.0299454	0.252823
OAS3	2'-5'-oligoadenylate synthetase 3, 100kDa	4045.83	2.54319	0.460224	5.52597	3.27663e-08	4.94212e-06	1.40091	0.460176	3.04428	0.00233239	0.0692195
OASL	2'-5'-oligoadenylate synthetase-like	3068.06	3.6461	0.620393	5.87709	4.17553e-09	8.75304e-07	1.889	0.62027	3.04545	0.00232333	0.0692195
RTP4	receptor (chemosensory) transporter protein 4	172.114	2.9148	0.526023	5.5412	3.00398e-08	4.64416e-06	1.47699	0.525446	2.81093	0.00493985	0.101399
STAT1	signal transducer and activator of transcription 1, 91kDa	14078.6	1.89648	0.336838	5.63024	1.79964e-08	2.96773e-06	0.156132	0.336859	0.463495	0.643009	0.873335
STAT2	signal transducer and activator of transcription 2, 113kDa	1857.03	1.5398	0.232374	6.62638	3.44018e-11	1.46718e-08	0.192535	0.232486	0.828157	0.407582	0.751487
TRIM5	tripartite motif containing 5	3116.89	1.69954	0.384472	4.42044	9.85005e-06	0.000689792	1.0265	0.384482	2.66983	0.00758897	0.130362

## Sheet: Fig. 5b,c,d
% subset of NK cells (PBMCs) at d13 post-ATI
	controls					cytokine-treated
	219_03	RHr12	RYb12	RSp14	185_11	143_10	269_10	RBe13	RQb13	RQm14	RZn14	RUo13	ROi15
% NKG2a/c_low CD16- of NK cells (PBMC) Stage 0	12	2	34	4	7.4	12.23	23.4	17.7	45.6	4.5	20	13	5
% NKG2a/c_high CD16- of NK cells (PBMC) Stage 1	2.3	4.56	6.67	7.78	0.56	3	12	13	10.45	0.45	3.2	5.45	0.6
% NKG2a/c_high CD16+ of NK cells (PBMC) Stage 2	83.14	91.85	52.18	78.82	85.53	36.07	48.69	43.5	0	62.95	36.7	26.95	59.6
% NKG2a/c_low CD16+ of NK cells (PBMC) Stage 3	2.56	1.59	7.15	9.4	6.51	48.7	15.91	25.8	44.7	32.1	40.1	54.6	34.8
% CD107a+ of NK subsets (PBMCs) at d13 post-ATI
	controls					cytokine-treated
	219_03	RHr12	RYb12	RSp14	185_11	143_10	269_10	RBe13	RQb13	RQm14	RZn14	RUo13	ROi15
NKG2a/c_low CD16- of NK cells (PBMC) Stage 0	5.28	0.017	3.5	5.24	0	12.98	11.02	9.68	0	2.6	8.56	8.54	2.04
NKG2a/c_high CD16- of NK cells (PBMC) Stage 1	4.49	0	3.39	5	0	11.06	9.4	0	0	2.08	6.28	7.4	1.89
NKG2a/c_high CD16+ of NK cells (PBMC) Stage 2	5.42	3.75	2.78	5.38	0	10.6	10.4	8.12	0	2.6	4.76	6.44	3.1
NKG2a/c_low CD16+ of NK cells (PBMC) Stage 3	5.95	0.061	3.73	6.67	0	46.3	49.4	46.9	0.24	13.1	33.9	36.5	14.2
log10 SIV-ENV-specific, HLA-E-dependent ("adaptive") NK cell activity (PBMCs)
	controls					cytokine-treated
	219_03	RHr12	RYb12	RSp14	185_11	143_10	269_10	RBe13	RQb13	RQm14	RZn14	RUo13	ROi15
NKG2a/c_low CD16- of NK cells (PBMC) Stage 0	0	0.8744	1.1987	0	2.0072	0.4	3.17	1.7101	0.9136	1.1347	1.7599	1.8023	2.1278

[truncated: 9 more sheets: Fig 5e, Fig. 5e statistics, Suppl Fig. 3, Suppl Fig. 4, Suppl Fig. 5, Suppl Fig. 6, Suppl Fig. 7, Suppl Fig. 9, Suppl Fig. 10]
